# Supplementary material for: Phosphatidylserine-Exposing Annexin A1-Positive Extracellular Vesicles: Potential Cancer Biomarkers
Source: Vaccines (Basel). 2023 Mar 13;11(3):639. doi: 10.3390/vaccines11030639 (PMC10059271; doi:10.3390/vaccines11030639)
Supplement: Supplementary file 1 [file vaccines-11-00639-s001.zip]

Archive with 1 entries (1 files):
- vaccines-2245946-supplementary.pdf
